# Supplementary material for: Investigation of carbapenem-hydrolysing Klebsiella oxytoca strains lacking detectable carbapenemase genes
Source: J Med Microbiol. 2026 Mar 13;75(3):002139. doi: 10.1099/jmm.0.002139 (PMC12999891; doi:10.1099/jmm.0.002139)
Supplement: Uncited Table S1. [file jmm-75-02139-s002.xlsx]

## Sheet: S1
Table S1. MICs determined by routine antimicrobial susceptibility testing performed at the original hospital laboratory
Antimicroibal agents	strain JBBDAAF-23-N014	strain JBBDAAF-23-N015
aztreonam	≥ 64	≥ 64
ampicillin	≥ 32	≥ 32
piperacillin	≥ 128	≥ 128
sulbactam/ampicillin	≥ 32	≥ 32
piperacillin/tazobactam	≥ 128	≥ 128
imipenem	≤ 0.25	0.5
meropenem	≤ 0.25	≤ 0.25
cefazolin	≥ 64	≥ 64
cefmetazole	≤ 1	≤ 1
ceftriaxone	≥ 64	≥ 64
ceftazidime	4	4
cefepime	2	4
amikacin	≤ 2	≤ 2
gentamicin	≤ 1	≤ 1
minocycline	8	8
levofloxacin	≥ 8	≥ 8
ciprofloxacin	≥ 4	≥ 4
sulfamethoxazole-trimethoprim	≤ 10	≤ 10
